# Supplementary material for: Modifiable and Non-Modifiable Risk Factors for Atherothrombotic Ischemic Stroke among Subjects in the Malmö Diet and Cancer Study
Source: Nutrients. 2021 Jun 6;13(6):1952. doi: 10.3390/nu13061952 (PMC8229981; doi:10.3390/nu13061952)
Supplement: Supplementary file 1 [file nutrients-13-01952-s001.zip]

Archive with 1 entries (1 files):
- nutrients-1226787-supplementary.pdf
